# Supplementary material for: Religious schema and tolerance towards alienated groups in Indonesia
Source: Heliyon. 2021 Jul 19;7(7):e07603. doi: 10.1016/j.heliyon.2021.e07603 (PMC8322282; doi:10.1016/j.heliyon.2021.e07603)
Supplement: SURVEI NILAI RELIJIUSITAS DATASET [file mmc1.zip]

Archive with 1 entries (1 files):
- hly_00007603_SURVEI NILAI RELIJIUSITAS DATASET.sav
